# Supplementary material for: Serum macrophage migration inhibition factor for diagnosing endometriosis and its severity: case-control study
Source: BMC Womens Health. 2020 Sep 3;20:189. doi: 10.1186/s12905-020-01051-0 (PMC7469285; doi:10.1186/s12905-020-01051-0)
Supplement: Supplementary file 1 — Additional file 1. [file 12905_2020_1051_MOESM1_ESM.xls]

## Sheet: Fab Raw data
no.	Group	Stage	Disease	MIF	Infertile	Fertile	Pain
1	1	1		1.9	P0		'++	71	67	114	111
2	1	1		1.6	P0		'++	8	2
3	1	1		1.7	P1+0		'++	12	21
4	1	1		1.4	P0+1		'++	15	14
5	1	1		0.9	P0			17	0
6	1	1		0	P0+2			3	9
7	1	1		2.9	P0			2	5
8	1	1		0.5	P0+2		'++		2
9	1	1		2.2	P0		'++
10	1	1		2.7	P0		'++
11	1	1		3.5	P0		'++
12	1	1		0.2	P0+1		'++
13	1	1		0	P0
14	1	1		1.6	P0		'++
15	1	1		2	P0		'++
16	1	1		1.5	P1+1		'++
17	1	1		0.5	P0		'++
18	1	1		0.1	P0
19	1	1		1.3	P0+1		'++
20	1	1		1.7	P0+2
21	1	1		2.1	P0		'++
22	1	1		1	P0+2
23	1	1		1	P0		'++
24	1	1		1	P0
25	1	1		1.7	P1+1		'++
26	1	1		1.1	P0
27	1	1		1.1	P0		'++
28	1	1		1.2	P0		'++
29	1	1		1.6		P2+1	'++
30	1	1		0	P0
31	1	1		0.6	P0		'++
32	1	1		0.6	P0+2
33	1	1		1.2		P2+1	'++
34	1	1		1.8	P0		'++
35	1	1		2.9	P1+1		'++
36	1	1		2.6	P0		'++
37	1	1		2.5	P0		'++
38	1	1		1.6	P0+1
39	1	1		1.6		P3+2	'++
40	1	1		1.2	P0		'++
41	1	1		1.2	P0+1
42	1	1		1.2	P1+1
43	1	1		1.2	P0		'++
44	1	1		1.2		P2+2	'++
45	1	1		2.6	P1+0		'++
46	1	1		0.7	P0
47	1	1		0		P3+1	'++
48	1	1		0	P1
49	1	1		1.2	P0+1
50	1	1		2.9	P0
51	1	1		0		P3+2	'++
52	1	1		0		P3+1	'++
53	1	1		1.5	P1+1		++
54	1	1		1.6	P0
55	1	1		1.5		P2+1	'++
56	1	1		5.4	P0		'++
57	1	1		1.5		P2+2	'++
58	1	1		2.9	P0		'++
59	1	1		2.6	P0		'++
60	1	1		1.5	P0+2
61	1	1		0.3	P0+1
62	1	1		2.7	P0		'++
63	1	1		2.3	P0
64	1	1		0.1	P0+2		'++
65	1	1		0.4	P1+1
66	1	1		0.8		P2+1	'++
67	1	1		0.1	P0
68	1	1		0		P1+2	'++
69	1	1		1.4	P0
70	1	1		0.9	P0
71	1	1		1.2		P3+3	'++
72	1	1		0	P0+1		'++
73	1	1		0	P1+1
74	1	1		0	P0
75	1	1		0	P0+1
76	1	2		1	P0
77	1	2		2		P2+1	'++
78	1	2		1.2	P0
79	1	2		0		P4+1	'++
80	1	2		6.7	P0		'++
81	1	2		2.2	P0		'++
82	1	2		1.4		P3+2	'++
83	1	2		1.7	P1+1
84	1	2		1.6	P0+2		'++
85	1	2		1.1		P4+1	'++
86	1	2		3.7	P0		'++
87	1	2		4.1	P0		'++
88	1	2		1.2	P0+1		'++
89	1	2		2.1	P0		'++
90	1	2		0	P0+1
91	1	2		1.9	P0		'++
92	1	2		0	P0+1
93	1	2		0.7	P1+1		'++
94	1	2		1.7	P2+1		'++
95	1	2		0	P2+1
96	1	2		1.4	P0+1		'++
97	1	3		1	P1+1		'++
98	1	3		1.8	P0		'++
99	1	3		1.3	P2+1		'++
100	1	3		2		P1+2	'++
101	1	3		1.3	P2+1		'++
102	1	3		1.4	P0+2		'++
103	1	3		2.8	P0		'++
104	1	3		1.1	P0+1		'++
105	1	3		1.02	P1+2		'++
106	1	3		1.1	P2+1		'++
107	1	3		2.1		P3+3	'++
108	1	3		1.6	P0+2		'++
109	1	3		1.7	P1+2		'++
110	1	3		1.9	P0		'++
111	1	3		1.1	P0+1		'++
112	1	3		1.2	P2+1		'++
113	1	3		1	P2+1		'++
114	1	3		1.1	P1+1		'++
115	1	3		3	P0		'++
116	1	3		2.5	P0		'++
117	1	3		3.8	P0		'++
118	1	3		2.5	P0		'++
119	1	3		2.1	P2+1		'++
120	1	3		2.2	P0		'++
121	1	3		2.3	P0		'++
122	1	3		2.4	P0		'++
123	1	3		4.1	P0		'++
124	1	3		2.2	P0		'++
125	1	3		2.4	P0		'++
126	1	3		2.4	P0		'++
127	1	3		2.6	P0		'++
128	1	3		2.5	P0		'++
129	1	3		7.8	P0		'++
130	1	3		2	P0		'++
131	1	3		1.6		P2+1	'++
132	1	3		1.2	P0+2		'++
133	1	3		2.4	P0		'++
134	1	3		1.4	P0		'++
135	1	3		2	P0+2		'++
136	1	4		1.2		P1+1	'++
137	1	4		1.4	P1+1		'++
138	1	4		1.6	P0+1		'++
139	1	4		1.8	P1+1		'++
140	1	4		1.9	P0		'++
141	1	4		3.1	P0		'++
142	1	4		3	P1+1		'++
143	1	4		1.9	P1+2		'++
144	1	4		2.2	P0		'++
145	1	4		2.1	P0		'++
146	1	4		2.9	P1+1		'++
147	1	4		3	P0		'++
148	1	4		3.8	P0		'++
149	1	4		7	P0+1		'++
150	1	4		11.1	P0		'++
151	0		PCO	0.5		P3+1	'++
152	0		PCO	0.3		P2+2	'++
153	0		PCO	0	P0
154	0		PCO	0.6	P0
155	0		PCO	0.2		P2+2	'++
156	0		PCO	0.6	P0
157	0		PCO	0.6	P1+2
158	0		PCO	0.4		P2+2	'++
159	0		PCO	0.1		P4+1	'++
160	0		PCO	0.2	P1+2
161	0		PCO	0	P0		'++
162	0		PCO	0.4	P1+1		'++
163	0		PCO	0.5	P1+1
164	0		PCO	0.1		P3+0	'++
165	0		PCO	0.6	P0
166	0		PCO	1	P0		'++
167	0		PCO	0	P1+1
168	0		PCO	0.3	P0		'++
169	0		PCO	0.8		P3+1	'++
170	0		PCO	0.5	P0
171	0		PCO	0.4	P1+1		'++
172	0		PCO	0.8	P0		'++
173	0		PCO	0.7	P0
174	0		PCO	0.5		P2+2	'++
175	0		PCO	0.6	P0+2
176	0		PCO	0.6	P1+1
177	0		PCO	0.1	P0		'++
178	0		PCO	0.4	P1+0		'++
179	0		PCO	0.5		P4+2	'++
180	0		PCO	0.3	P0		'++
181	0		PCO	0.6	P0		'++
182	0		PCO	1.2	P0
183	0		PCO	0	P1+1		'++
184	0		PID	0.6	P2+0		'++
185	0		PID	0.8	P1+1		'++
186	0		PID	0.5	P1+2		'++
187	0		PID	0.4	P0		'++
188	0		PID	0.5		P2+2	'++
189	0		PID	0.6	P0		'++
190	0		PID	0	P0		'++
191	0		PID	0	P0+2		'++
192	0		PID	0.4	P1+1		'++
193	0		PID	0.4	P0		'++
194	0		PID	0.7	P0		'++
195	0		PID	0.4	P2+0		'++
196	0		PID	0.9	P1+1		'++
197	0		PID	1.1		P2+1	'++
198	0		PID	0.4	P1+1		'++
199	0		PID	0.2	P0		'++
200	0		PID	0.5	P1+2		'++
201	0		PID	0.3	P0		'++
202	0		PID	0.6	P0		'++
203	0		PID	0.7	P0		'++
204	0		PID	0.8	P0		'++
205	0		PID	0.2	P1+2		'++
206	0		PID	0.5	P0		'++
207	0		PID	0.8	P2+1		'++
208	0		PID	0.6	P0		'++
209	0		PID	1	P0		'++
210	0		PID	0.6	P1+2		'++
211	0		PID	0.7	P0
212	0		Simple cyst	0		P4+1	'++
213	0		Simple cyst	0.3	P0		'++
214	0		Simple cyst	0.5		P2+1	'++
215	0		Simple cyst	0.3	P2+1		'++
216	0		Simple cyst	0.7	P1+1		'++
217	0		Simple cyst	0.6	P0
218	0		Simple cyst	0.5		P2+2	'++
219	0		Simple cyst	0.6		P3+1	'++
220	0		Simple cyst	0.5	P0
221	0		Simple cyst	0.6	P1+1		'++
222	0		Simple cyst	0.7	P0		'++
223	0		Simple cyst	0.6		P4+3	'++
224	0		Simple cyst	0.6	P1+1
225	0		Simple cyst	0.5	P0		'++
226	0		Simple cyst	0.9	P0
227	0		Simple cyst	0.6		P2+1	'++
228	0		Simple cyst	0.8	P0		'++
229	0		Simple cyst	0.1	P0		'++
230	0		Simple cyst	0.2		P3+1	'++
231	0		Simple cyst	0.6		P4+1	'++
232	0		Simple cyst	0.5		P3+2	'++
233	0		Simple cyst	0.2		P2+2	'++
234	0		Simple cyst	0.7		P3+1	'++
235	0		Simple cyst	0.6		P2+1	'++
236	0		Simple cyst	0.2	P0
237	0		Simple cyst	0.4		P3+1	'++
238	0		Simple cyst	0.5		P4+2	'++
239	0		Adhesions	0.5		P2+2	'++
240	0		Adhesions	0.4		P2+1	'++
241	0		Adhesions	1.1	P0
242	0		Adhesions	0	P1+0		'++
243	0		Adhesions	1.2	P0		'++
244	0		Adhesions	0.8	P0		'++
245	0		Adhesions	0.8	P0
246	0		Adhesions	0.3	P0		'++
247	0		Adhesions	0.6	P1+1		'++
248	0		Adhesions	0.2	P1+2		'++
249	0		Adhesions	0.6	P0		++
250	0		Adhesions	0.4	P1+2
251	0		Adhesions	0.6	P1+1		'++
252	0		Adhesions	0.9	P0		'++
253	0		Adhesions	0.9	P1+2		'++
254	0		Adhesions	0.5	P0		'++
255	0		Adhesions	0.3	P0
256	0		Adhesions	0	P0		'++
257	0		Adhesions	0.2	P1+1		'++
258	0		Adhesions	0.3	P0		'++
259	0		Adhesions	1.1	P0		'++
260	0		Adhesions	0.4	P1+2
261	0		Adhesions	0.4	P0		'++
262	0		Adhesions	0.7	P1+2		'++
263	0		Adhesions	0	P0		'++
264	0		Adhesions	0.4	P0		'++
265	0		Adhesions	0.8	P1+1		'++
266	0		Adhesions	3	P0		'++
267	0		Adhesions	0.9	P1+0		'++
268	0		Adhesions	3.9	P0		'++
269	0		Adhesions	0.2	P1+0		'++
270	0		Adhesions	0.5		P1+1	'++
271	0		uterine anomaly	0	P1+0
272	0		uterine anomaly	0.4	P0		'++
273	0		uterine anomaly	0	P0+1
274	0		uterine anomaly	0.2	P0		'++
275	0		uterine anomaly	0.6	P0
276	0		uterine anomaly	0.3	P0+2		'++
277	0		hydrosalpinx	0.1	P0		'++
278	0		parovarian cyst	0.8	P0		'++
279	0		parovarian cyst	0.4	P1+1
280	0		None	0.1	P0		'++
281	0		None	0.5	P0+2		'++
282	0		None	0.6	P0+2
283	0		None	0	P0+2
284	0		None	0.6	P0
285	0		None	0.2	P0		'++
286	0		None	0.1	P1+1		'++
287	0		None	0.3	P0
288	0		None	0	P1+2		'++
289	0		None	0.5	P1+2		'++
290	0		None	0.4	P0+2
291	0		None	0.7	P0		'++
292	0		None	0.5	P1+1
293	0		None	0	P0		'++
294	0		None	0.3	P1+1
295	0		None	0.1	P0		'++
296	0		None	0.6	P0+2
297	0		None	0.5	P0+2		'++
298	0		None	0.6	P1+2
299	0		None	0.6	P0		'++
300	0		None	0.9		P2+2	++
